# Supplementary material for: The Arabidopsis 2′-O-Ribose-Methylation and Pseudouridylation Landscape of rRNA in Comparison to Human and Yeast
Source: Front Plant Sci. 2021 Jul 26;12:684626. doi: 10.3389/fpls.2021.684626 (PMC8351944; doi:10.3389/fpls.2021.684626)
Supplement: Supplementary Table 1 — List of all mapped and predicted modification sites within 5.8S rRNA in Arabidopsis thaliana and corresponding human and yeast sites. Not determined (nd). [file Table_1.xlsx]

## Sheet: Tabelle1
Supplemental Table 1: List of all mapped and predicted modification sites within 5.8S rRNA in Arabidopsis thaliana and corresponding human and yeast sites. Not determined (nd)
predicted 2´-O-me	snoRNAs	mapped 2´-O-me	Human site	Yeast site	predicted Ψ	snoRNAs	mapped Ψ	Human site	Yeast site
Am47	snoR9-1/2	Brown et al., 2001,Liang-Hu et al.,2001; Barneche et al., 2001; Azevedo-Favory et al., 2020	-	-	U78	nd	Sun et al., 2019	-	U73
Gm79	39BYa/b	Brown et al., 2001; Azevedo-Favory et al., 2020	Gm75	-	U22	nd	Sun et al., 2019	-	-
Gm155	snoR4a/b	-	-	-
