# Supplementary material for: The Arabidopsis 2′-O-Ribose-Methylation and Pseudouridylation Landscape of rRNA in Comparison to Human and Yeast
Source: Front Plant Sci. 2021 Jul 26;12:684626. doi: 10.3389/fpls.2021.684626 (PMC8351944; doi:10.3389/fpls.2021.684626)
Supplement: Supplementary Table 2 — List of all mapped or predicted modification sites within 25S rRNA in Arabidopsis thaliana and corresponding human and yeast sites. Not determined (nd). [file Table_2.xlsx]

## Sheet: Tabelle1
Supplemental Table 2: List of all mapped or predicted modification sites within 25S rRNA in Arabidopsis thaliana and corresponding sites in human and yeast. Not determined (nd)
predicted 2´-O-me	snoRNAs	mapped 2´-O-me	Human	Yeast	predicted Ψ	snoRNAs	mapped Ψ	Human	Yeast
U36	snoR16-2/U51b	-	-	-	U35	snoT89-1/2	Sun et al., 2019	-	-
U44	snoR120	Azevedo-Favory et al., 2020	-	-	U132	snoR94	-	-	-
U48	snoR16-1/2	Azevedo-Favory et al., 2020	-	-	377	nd	Sun et al., 2019	-	-
A63	snoR107	-	-	-	U397	snoT155a/b/c	-	-	-
A64	U55	-	-	-	U536	snoR135a/b	-	-	-
U67	snoR31	-	-	-	U654	snoR162	-	-	-
U144	At4gCDbox108.1	Azevedo-Favory et al., 2020	-	-	U783	snoR82	Sun et al., 2019	-	U766
U145	snoR36	-	-	-	U826	snoR77	Sun et al., 2019	U1523	-
C335	snoR101	-	-	-	U892	nd	Sun et al., 2019	-	-
U378	nd	Azevedo-Favory et al., 2020	-	-	U899	nd	Sun et al., 2019	-	-
G386	U38-1/2	-	-	-	U967	nd	Sun et al., 2019	U1664	U960
U397	U14a	-	-	-	U973	snoR151	Sun et al., 2019	U1670	U966
G398	snoR65	Azevedo-Favory et al., 2020	-	-	U999	snoR80-1/2/3	-	-	U990
U401	snoR106		-	-	U1013	snoR81-1/2	Sun et al., 2019	U1731	U1004
A660	U18-1/2	Azevedo-Favory et al., 2020	Am1313	Am649	U1050	snoR141	-	U1769	U1042
C674	snoR58Y-1/2	Azevedo-Favory et al., 2020	Cm1327	Cm663	U1052	snoR141	Sun et al., 2019	-	-
U769	R72b/2		-	-	U1060	nd	Sun et al., 2019	U1779	U1052
U784	snoR52/snoR70	Barneche et al., 2001	-	-	U1130	snoR80-1/2/3	Sun et al., 2019	U1847	-
U801	snoR14-1/2		-	-	U1131	nd	Sun et al., 2019	U1849	U1124
U803	At1gCDbox31.1/At1gCDbox31.2	Azevedo-Favory et al., 2020	-	-	U1246	snoR96	Sun et al., 2019	-	-
G812	39BYa/b	Brown et al., 2001; Azevedo-Favory et al., 2020	Gm1509	Gm805	U1255	snoR144	-	-	-
A814	U51a/b	Brown et al., 2001;Azevedo-Favory et al., 2020	Am1511	Am807	U1296	nd	Sun et al., 2019	-	-
A824	U80-1/2	Brown et al., 2001;Azevedo-Favory et al., 2020	Am1521	Am817	U1465	snoR156	Sun et al., 2019	-	-
A883	snoR72Ya/b/c/d	Azevedo-Favory et al., 2020	-	Am876	U1473	nd	Sun et al., 2019	-	-
G915	At3gCDbox91.1/At3gCDbox91.2	Azevedo-Favory et al., 2020	Gm1612	Gm908	U1897	snoR144	Sun et al., 2019	U2826	-
A943	snoR12-1a/b/2a/30	Liang-Hu et al.,2001; Azevedo-Favory et al., 2020	-	-	U2028	nd	Sun et al., 2019	-	-
A959	R79b/-2/c	-	-	-	U2093	snoR141	Sun et al., 2019	-	-
G1002	snoR105	-	-	-	U2124	nd	Sun et al., 2019	U3616	U2133
A1006	snoR23-2	-	-	-	U2126	snoR87	Sun et al., 2019	U3618	-
U1050	snoR23-3	-	-	-	U2174	snoR150	-	-	-
U1064	snoR41Y	Azevedo-Favory et al., 2020	-	-	U2181	snoR135	Sun et al., 2019	U3674	U2191
U1089	snoR28-2b	-	-	-	U2201	snoR99	Sun et al., 2019	U3694	-
A1105	snoR81	Barneche et al., 2001	-	-	U2244	snoR92	-	U3737	-
U1140	U38-1/2/3	Azevedo-Favory et al., 2020	Am1858	Am1133	U2248	snoR79-1/2/3	Sun et al., 2019	U3741	U2258
A1161	snoR107	-	-	-	U2250	U19	Sun et al., 2019	U3743	U2260
G1191	snoR114	-	-	-	U2304	snoR83	Sun et al., 2019	U3797	U2314
U1218	snoR36	-	-	-	U2337	nd	Sun et al., 2019	U3830	-
A1248	R72b/2/72c/s/e	-	-	-	U2339	snoR83	Sun et al., 2019	U3832	-
A1260	snoR22-2/3a/3b	Barneche et al., 2001;Azevedo-Favory et al., 2020	-	-	U2406	nd	Sun et al., 2019	U3899	U2416
U1275	snoR22-2/3a/3b	Barneche et al., 2001;Azevedo-Favory et al., 2020	-	-	U2422	nd	Sun et al., 2019	-	-
C1280	snoR118	-	-	-	U2436	nd	Sun et al., 2019	-	-
A1312	snoR69Y	-	-	-	U2445	snoR138	-	U3938	-
G1356	snoR106	-	-	-	U2487	nd	Sun et al., 2019	-	-
A1372	snoR7-1/2	-	-	-	U2489	nd	Sun et al., 2019	-	-
A1377	At3gCDbox102.1/At5gCDbox102.2	Azevedo-Favory et al., 2020	-	-	U2555	snoR86-1/2	-	-	-
C1439	U24-1/2	Brown et al., 2001; Azevedo-Favory et al., 2020	Cm2338	Cm1437	U2587	nd	Sun et al., 2019	-	-
G1446	snoR113	-	-	-	U2604	nd	Sun et al., 2019	-	-
A1451	U24-1/2	Brown et al., 2001; Azevedo-Favory et al., 2020	Am2350	Am1449	U2620	snoR78-1/2	-	-	-
G1452	U24-1/2	Brown et al., 2001; Azevedo-Favory et al., 2020	Gm2351	Gm1450	U2703	snoR95	Sun et al., 2019	-	-
U1459	snoR28-1a	Brown et al., 2001	-	-	U2707	snoR97-1/2	-	U4263	-
C1471	snoR147	Azevedo-Favory et al., 2020	-	-	U2735	nd	Sun et al., 2019	-	-
C1498	snoR72Yb	-	-	-	U2773	snoR93	-	U4331	-
C1510	U49-1/2/3/ snoR121	Brown et al., 2001; Azevedo-Favory et al., 2020	Cm2409	-	U2816	U65-1	Sun et al., 2019	U4373	U2826
A1511	snoR33	-	-	-	U2833	snoR136	Sun et al., 2019	U4390	-
U1634	nd	Brown et al., 2001	-	-	U2844	nd	Sun et al., 2019	U4401	-
U1679	U35	-	-	-	U2855	snoR160	Sun et al., 2019	U4412	U2865
U1680	snoR68Y	-	-	-	U2870	U65-2/3	Sun et al., 2019	U4427	U2880
A1793	snoR21a	-	-	-	U2884	snoR142	Sun et al., 2019	U4441	-
C1837	At5gCDbox123.1	Azevedo-Favory et al., 2020	-	-	U2913	snoR74-1/2	Sun et al., 2019	U4470	U2923
C1840	Z42	Brown et al., 2001	-	-	U2945	nd	Sun et al., 2019	U4502	-
G1845	snoR59a/b	Brown et al., 2001	-	-	U2964	snoR97-2	Sun et al., 2019	-	-
C1850	snoR15/U55/U61-2	Brown et al., 2001; Azevedo-Favory et al., 2020	Cm2791	-	U2965	snoR97-2	Sun et al., 2019	U4522	U2975
A1861	snoR33	Brown et al., 2001; Azevedo-Favory et al., 2020	Am2802	-	U3100	nd	Sun et al., 2019	U4659	-
U1882	U34a/b/c/d	Brown et al., 2001; Barneche et al., 2001; Azevedo-Favory et al., 2020	Um2824	Um1888	U3177	nd	Sun et al., 2019	-	-
G1913	U40-2	-	-	-
U1918	nd	Brown et al., 2001	-	-
G1997	R72d	-	-	-
U2103	snoR117	Azevedo-Favory et al., 2020	-	-
G2114	U60-1F/2F	Barnache et al., 2000; Azevedo-Favory et al., 2020	G3606	-
G2116	snoR12-1a/b/2	Liang-Hu et al.,2001; Azevedo-Favory et al., 2020	-	-
A2130	U34a	-	-	-
U2176	snoR10-1/2	-	-	-
C2187	snoR118	Azevedo-Favory et al., 2020	C3680	Cm2197
A2204	U37	Brown et al., 2001; Azevedo-Favory et al., 2020	Am3697	-
A2210	U36-1/2/3	Brown et al., 2001; Azevedo-Favory et al., 2020	Am3703	Am2220
G2226	U36a-1/2/3	Azevedo-Favory et al., 2020	-	-
A2246	U46-1/2	Azevedo-Favory et al., 2020	A3739	Am2256
C2247	U40-2	-	-	-
A2271	U15-1a/b/2	Brown et al., 2001; Barneche et al., 2001; Azevedo-Favory et al., 2020	Am3764	Am2281
G2278	U15-1a/b/2	Brown et al., 2001; Azevedo-Favory et al., 2020	Gm3771	Gm2288
C2283	nd	Azevedo-Favory et al., 2020	-	-
A2311	U30	Brown et al., 2001;Azevedo-Favory et al., 2020	Am3804	-
A2316	snoR44-1a/b/2/3	Brown et al., 2001; Barneche et al., 2001	Am3809	-
C2319	R79b/-2/c	-	-	-
A2324	U14b	-	-	-
C2327	snoR44-1a/b/2/3	Brown et al., 2001; Barneche et al., 2001; Azevedo-Favory et al., 2020	Cm3820	Cm2337
C2340	snoR77Y-1	-	-	-
A2351	At2gCDbox63.1	Azevedo-Favory et al., 2020	-	-
C2355	snoR37-1/2/U53	Barneche et al., 2001;Azevedo-Favory et al., 2020	Am3848	-
G2381	snoR29-1/2	Azevedo-Favory et al., 2020	-	-
G2385	nd	Azevedo-Favory et al., 2020	Gm3878	Gm2395
G2399	nd	Azevedo-Favory et al., 2020	-	-
U2400	snoR53Y	Barneche et al., 2001;Azevedo-Favory et al., 2020	-	-
G2404	snoR29-1/2	Barneche et al., 2001	-	-
U2411	snoR37-1/2/U53	Azevedo-Favory et al., 2020	Um3904	Um2421
U2445	snoR16-1	Azevedo-Favory et al., 2020	-	-
U2483	snoR123a/b	Azevedo-Favory et al., 2020	-	-
U2486	R72e	-	-	-
A2550	nd	Azevedo-Favory et al., 2020	-	-
G2610	snoR35/U31a/b	Brown et al., 2001;Azevedo-Favory et al., 2020	Gm4166	Gm2619
A2631	snoR27/68Y	Brown et al., 2001; Azevedo-Favory et al., 2020	-	Am2640
U2641	snoR10-1/2	Brown et al., 2001; Azevedo-Favory et al., 2020	Um4197	-
G2642	nd	Brown et al., 2001; Azevedo-Favory et al., 2020	Gm4198	-
C2660	snoR26	-	-	-
C2673	snoR148	Azevedo-Favory et al., 2020	-	-
A2712	R72c	-	-	-
U2726	snoR68	Azevedo-Favory et al., 2020	-	-
G2781	snoR1a/b	Brown et al., 2001; Barneche et al., 2001; Azevedo-Favory et al., 2020	-	Gm2791
G2783	nd	Brown et al., 2001;Azevedo-Favory et al., 2020	Gm4340	Gm2793
G2805	snoR38Y-2	Azevedo-Favory et al., 2020	G4362	Gm2815
C2826	snoR24a/b/c/d	Brown et al., 2001; Barneche et al., 2001; Azevedo-Favory et al., 2020	-	-
C2847	nd	Brown et al., 2001	-	-
C2856	nd	Brown et al., 2001	Cm4413	-
C2869	U49-1/2/3	Brown et al., 2001; Barneche et al., 2001; Azevedo-Favory et al., 2020	Cm4426	-
U2873	snoR64	Barneche et al., 2001;Azevedo-Favory et al., 2020	-	-
A2901	snoR31	Azevedo-Favory et al., 2020	-	-
G2907	snoR34	Azevedo-Favory et al., 2020	Gm4464	-
U2911	nd	Azevedo-Favory et al., 2020	U4468	U2921
G2912	nd	Brown et al., 2001; Azevedo-Favory et al., 2020	G4469	G2922
A2924	snoR18a/b	Azevedo-Favory et al., 2020	-	-
A2936	U29	Azevedo-Favory et al., 2020	Am4493	Am2946
C2938	snoR69Y	Azevedo-Favory et al., 2020	-	Cm2948
G2942	nd	Brown et al., 2001	-	-
U2943	nd	Brown et al., 2001; Azevedo-Favory et al., 2020	Um4500	-
C2949	U35	Brown et al., 2001; Azevedo-Favory et al., 2020	Cm4506	Cm2959
A3095	snoR58Y-1	-	-	-
A3221	snoR105	-	-	-
G3271	U51a	-	-	-
A3273	snoR6-1/2	-	-	-
G3280	U33a/b	Azevedo-Favory et al., 2020	-	-
U3289	snoR13-1/2	Azevedo-Favory et al., 2020	-	-
G3310	snoR72Yc	-	-	-
