# Supplementary material for: The Arabidopsis 2′-O-Ribose-Methylation and Pseudouridylation Landscape of rRNA in Comparison to Human and Yeast
Source: Front Plant Sci. 2021 Jul 26;12:684626. doi: 10.3389/fpls.2021.684626 (PMC8351944; doi:10.3389/fpls.2021.684626)
Supplement: Supplementary Table 3 — List of all predicted and mapped modification sites within 18S rRNA in Arabidopsis thaliana and corresponding human and yeast sites. Not determined (nd). [file Table_3.xlsx]

## Sheet: Tabelle1
Supplemental Table 3: List of all predicted and mapped modification sites within 18S rRNA in Arabidopsis thaliana and corresponding human and yeast sites. Not determined (nd).
predicted 2´-O-me	snoRNAs	mapped 2´-O-me	Human	Yeast	predicted Ψ	snoRNAs	mapped Ψ	Human	Yeast
Am28	U27-2	Azevedo-Favory et al., 2020	Am27	Am28	U35	nd	Sun et al., 2019	U34	-
Cm38	snoR66	Azevedo-Favory et al., 2020	-	-	U56	snoR155a/b/c	-	-	-
Um60	snoR26	-	-	-	U111	snoR100-2	Sun et al., 2019	U109	-
Um123	snoR116	Azevedo-Favory et al., 2020	Um121	-	U121	nd	Sun et al., 2019	U119	U120
Am162	snoR18a/b/77-1	Azevedo-Favory et al., 2020	Am166	-	U220	snoR89/-2	Sun et al., 2019	-	-
Um168	snoR122	-	Um172	-	U253	nd	Sun et al., 2019	U296	-
U213	At1gCDbox33.1	Azevedo-Favory et al., 2020	-	-	U256	nd	Sun et al., 2019	-	-
G244	snoR124	Azevedo-Favory et al., 2020	-	-	U304	nd	Sun et al., 2019	-	U302
Um305	snoR33	-	-	-	U360	snoR86/-2	Sun et al., 2019	U406	-
U350	snoR42	-	-	-	U370	snoR7	-	-	-
U371	snoR28-2b	-	-	-	U381	nd	Sun et al., 2019	-	-
G390	snoR30/46/87	Barneche et al., 2001; Azevedo-Favory et al., 2020	Gm436	-	U583	nd	Sun et al., 2019	-	-
Gm391	snoR58/67	Barneche et al., 2001	-	-	U604	snoR91	Sun et al., 2019	U654	-
Cm416	U14a/b	Azevedo-Favory et al., 2020	Cm462	Cm414	U634	snoR73	Sun et al., 2019	U681	U632
Am438	snoR15/U16	Brown et al., 2001; Barneche et al., 2001; Azevedo-Favory et al., 2020	Am484	Am436	U677	snoR140	-	-	-
A466	snoR17	Brown et al., 2001; Azevedo-Favory et al., 2020	Am512	-	U715	snoR87	-	-	-
C471	snoR7-1/2/U56	Brown et al., 2001; Azevedo-Favory et al., 2020	Cm517	-	U752	snoR77	-	U801	-
Am475	U61-2	-	-	-	U761	snoR91	Sun et al., 2019	U814	U759
C525	U37	-	-	-	U762	snoR139	Sun et al., 2019	U815	-
Am543	snoR41Y/43/34-1	Barneche et al., 2001; Azevedo-Favory et al., 2020	Am590	Am541	U803	snoR99	-	-	-
U580	snoR77Y-1	Azevedo-Favory et al., 2020	Um627	Um578	U827	snoR84	-	-	-
A596	snoR72Ya	-	-	-	U918	snoR76	-	-	-
G597	U54	Azevedo-Favory et al., 2020	Gm644	-	U947	nd	Sun et al., 2019	-	-
Um602	snoR115-1/2	Azevedo-Favory et al., 2020	-	-	U948	snoR90	Sun et al., 2019	U1004	-
Gm609	snoR62-1	Barneche et al., 2001	-	-	U1000	snoR5/72	Sun et al., 2019	U1056	U999
Um613	snoR13-1/2	Azevedo-Favory et al., 2020	-	-	U1025	nd	Sun et al., 2019	U1081	-
Um621	U36	Azevedo-Favory et al., 2020	Am668	Am619	U1090	snoR91	-	-	-
Gm668	snoR39/20-1	-	-	-	U1104	snoR134	Sun et al., 2019	-	-
Gm687	snoR29	-	-	-	U1118	snoR5/72	Sun et al., 2019	U1174	-
Am720	snoR28-1a	-	-	-	U1188	snoR161	-	U1244	U1187
Am778	snoR119	Azevedo-Favory et al., 2020	-	-	U1192	snoR134	-	-	U1191
A794	At1gCDbox37.1	Azevedo-Favory et al., 2020	-	-	U1208	snoR137	Sun et al., 2019	-	-
Cm795	snoR25	-	-	-	U1215	snoR140	Sun et al., 2019	-	-
Am799	snoR53Y	Brown et al., 2001; Azevedo-Favory et al., 2020	-	Am796	U1302	snoR88	Sun et al., 2019	-	-
A810	nd	Azevedo-Favory et al., 2020	-	-	U1306	snoR160	-	-	-
Um837	snoR28-1b	-	-	-	U1311	nd	Sun et al., 2019	U1367	-
G995	U3.5	-	-	-	U1479	snoR138/154	-	-	-
Am975	snoR59a/b	Brown et al., 2001; Azevedo-Favory et al., 2020	Am1031	Am974	U1483	nd	Sun et al., 2019	-	-
U1010	snoR20-1/74	Liang-Hu et al.,2001; Barneche et al., 2001; Azevedo-Favory et al., 2020	-	-	U1520	snoR73	-	-	-
C1011	snoR20-2	Liang-Hu et al.,2001	-	-	U1523	snoR78-1/2	-	-	-
Gm1071	snoR6-2	-	-	-	U1531	snoR152a/b	Sun et al., 2019	-	-
A1087	U3.3/U3.5	-	-	-	U1630	nd	Sun et al., 2019	U1692	-
U1097	U38-3	-	-	-	U1702	nd	Sun et al., 2019	-	-
Um1104	snoR35	-	-	-
G1111	snoR9-1	Barneche et al., 2001	-	-
C1174	snoR46	-	-	-
A1185	nd	Azevedo-Favory et al., 2020	-	-
C1210	snoR10-2	-	-	-
C1216	At1gCDbox47.1	Azevedo-Favory et al., 2020	Cm1272	-
G1219	SNORD72	-	-	-
Am1220	U31a/b	-	-	-
Um1232	snoR14-1/2	Azevedo-Favory et al., 2020	Um1288	-
Um1251	snoR27	-	-	-
U1261	snoR67/68/8	-	-	-
U1263	snoR32	Liang-Hu et al.,2001; Azevedo-Favory et al., 2020	-	-
U1270	snoR34/U33a/b	Brown et al., 2001; Azevedo-Favory et al., 2020	Um1326	Um1269
Gm1271	snoR26	Barneche et al., 2001	-	-
Gm1272	snoR21a	Brown et al., 2001; Azevedo-Favory et al., 2020	Gm1328	Gm1271
Um1308	U18-1/2	-	-	-
Am1327	snoR32	Azevedo-Favory et al., 2020	Am1383	-
Um1381	U61	Azevedo-Favory et al., 2020	Um1442	-
Gm1415	snoR69/42	-	-	-
Gm1431	snoR19/73-1	Azevedo-Favory et al., 2020	Gm1490	Gm1428
U1445	snoR19/73-1	Barneche et al., 2001; Azevedo-Favory et al., 2020	-	-
Um1524	snoR72Yd	-	-	-
Am1527	snoR64	-	-	-
U1550	nd	Azevedo-Favory et al., 2020	-	-
Am1558	snoR54/59		-	-
Am1575	snoR8	Azevedo-Favory et al., 2020	-	-
Gm1590	snoR114	-	-	-
G1596	snoR48	-	-	-
Cm1626	snoR70	Barneche et al., 2001	-	-
C1641	U43/snoR41	Azevedo-Favory et al., 2020	Cm1703	Cm1639
A1662	snoR11	-	-	-
Gm1672	snoR69	-	-	-
Am1731	snoR6-1	-	-	-
A1754	snoR23-1/3/12-1/70	Barneche et al., 2001; Azevedo-Favory et al., 2020	-	-
Am1785	snoR12-1	-	-	-
